# Supplementary material for: An Extensive Study of an Eco-Friendly Fireproofing Process of Lignocellulosic Miscanthus × giganteus Particles and Their Application in Flame-Retardant Panels
Source: Polymers (Basel). 2025 Jan 19;17(2):241. doi: 10.3390/polym17020241 (PMC11768642; doi:10.3390/polym17020241)
Supplement: Supplementary file 1 [file polymers-17-00241-s001.zip]

Archive with 1 entries (1 files):
- polymers-3403403-supplementary.mp4
